# Supplementary material for: Preoperative Anxiety among Adult Patients Undergoing Elective Surgeries at a Tertiary Teaching Hospital: A Cross-Sectional Study during the Era of COVID-19 Vaccination
Source: Healthcare (Basel). 2022 Mar 11;10(3):515. doi: 10.3390/healthcare10030515 (PMC8950895; doi:10.3390/healthcare10030515)
Supplement: Supplementary file 1 [file healthcare-10-00515-s001.zip]

Archive with 1 entries (1 files):
- healthcare-1606651-supplementary.pdf
